# Supplementary material for: Three-dimensional innate mobility of the human foot bones under axial loading using biplane X-ray fluoroscopy
Source: R Soc Open Sci. 2017 Oct 18;4(10):171086. doi: 10.1098/rsos.171086 (PMC5666283; doi:10.1098/rsos.171086)
Supplement: Data set for figure 5-8 [file rsos171086supp1.xlsx]

## Sheet: Figure5
		Force [N]	Foot dimensions [mm]
			Specimen1	Specimen2	Specimen3	Specimen4	Specimen5	Average	Standard deviation
Navicular height		0	42.1749	30.1808	39.7231	36.6219	44.6259	38.6653	5.593
		98	37.7663	28.7962	38.2678	31.6056	42.626	35.8124	5.54971
		196	36.7077	27.8921	37.183	28.5426	41.4815	34.3614	5.91339
		294	34.7454	27.2952	36.7318	26.8686	40.5225	33.2327	5.98809
		392	33.754	26.6018	36.5623	26.2165	39.5982	32.5466	5.97327
		490	33.3624	25.8903	35.7435	24.602	38.6388	31.6474	6.15187
		588	32.9826	25.4636	34.8782	24.5297	37.0715	30.9851	5.66456
Foot length		0	163.671	165.396	158.71	170.879	171.212	165.974	5.24176
		98	164.537	166.91	160.124	172.956	171.801	167.265	5.28018
		196	165	168.002	161.23	173.359	172.372	167.992	5.06628
		294	165.653	168.384	161.632	173.649	172.753	168.414	4.99648
		392	166.566	168.704	161.641	174.176	173.158	168.849	5.10232
		490	166.419	169.041	161.762	175.074	173.516	169.163	5.3899
		588	166.997	169.524	161.896	175.522	173.623	169.513	5.41626
Foot width		0	88.9304	82.2561	66.0677	86.6618	74.9786	79.7789	9.33142
		98	90.4134	82.8229	66.3633	87.4505	76.1675	80.6435	9.62411
		196	91.9585	82.4239	66.6945	88.129	76.7386	81.1889	9.94441
		294	93.532	83.0612	66.9998	88.8503	77.1207	81.9128	10.366
		392	92.9749	83.5253	67.0411	89.2484	77.9394	82.1458	10.1915
		490	92.8572	83.8335	67.4712	89.6796	78.4044	82.4492	10.0402
		588	93.5469	83.7101	68.2139	90.0791	78.4431	82.7986	10.0131

## Sheet: Figure6
		Force [N]	Translation [mm]
			Specimen1	Specimen2	Specimen3	Specimen4	Specimen5	Average	Standard deviation
Calcaneus	x	0
		98	0.343722	0.192133	0.614463	0.18493	0.486633	0.364376	0.186939
		196	0.658972	0.614646	0.862531	0.475256	1.01821	0.725922	0.214355
		294	1.05748	0.635935	1.20883	0.691975	1.09687	0.938215	0.257211
		392	1.1367	1.00582	1.66837	0.770454	1.33414	1.18309	0.33991
		490	1.39313	1.40185	1.88986	1.01334	1.54541	1.44872	0.315752
		588	1.50533	1.56742	2.09965	0.97674	1.67725	1.56528	0.402514
	y	0
		98	0.785928	0.744645	1.80177	3.72318	0.50649	1.5124	1.33232
		196	1.43115	1.96978	2.6746	5.29603	0.783682	2.43105	1.74598
		294	2.47479	2.68794	2.88357	6.33452	1.17054	3.11027	1.92301
		392	3.09065	3.25312	3.15784	7.01857	1.51793	3.60762	2.03695
		490	3.2449	3.70103	3.46774	7.51746	1.79847	3.94592	2.12999
		588	3.73234	4.02271	3.50615	8.12612	1.74844	4.22715	2.35332
	z	0
		98	-0.958817	-0.843797	-0.693137	-0.714663	-1.09359	-0.860801	0.168489
		196	-1.41354	-1.31388	-1.05089	-1.61492	-1.50038	-1.37872	0.214173
		294	-2.20317	-1.71371	-1.34651	-2.04216	-1.92737	-1.84658	0.331535
		392	-2.8933	-2.0134	-1.70767	-2.2734	-2.53937	-2.28543	0.458787
		490	-3.02134	-2.40187	-1.86035	-2.72889	-3.05594	-2.61368	0.496847
		588	-3.41431	-2.68575	-2.18791	-3.01056	-3.41467	-2.94264	0.520939
Talus	x	0
		98	0.880323	1.46898	1.11729	1.18529	0.778978	1.08617	0.271145
		196	1.52021	1.99512	1.7167	1.69248	1.65114	1.71513	0.173925
		294	1.42568	2.31911	2.29066	2.34494	2.1341	2.1029	0.387356
		392	1.74784	2.1375	2.78973	2.59847	2.55894	2.3665	0.419864
		490	2.16015	2.70152	3.17582	2.95735	2.80305	2.75958	0.379785
		588	2.61459	3.2626	3.40211	2.7755	2.82636	2.97623	0.337978
	y	0
		98	1.71744	1.28543	2.78273	5.79632	1.37298	2.59098	1.88826
		196	2.82125	2.59257	3.9119	7.61745	1.84691	3.75802	2.28074
		294	4.46558	4.06292	4.51956	10.2996	2.20724	5.11099	3.05035
		392	5.11867	4.70625	4.7236	11.4866	2.61105	5.72922	3.36528
		490	5.69474	5.22813	5.00296	12.5802	3.31076	6.36336	3.59007
		588	6.64906	5.37862	5.11973	13.0653	4.11435	6.86541	3.5816
	z	0
		98	-1.86639	-1.45495	-1.45985	-3.19591	-1.39437	-1.87429	0.762344
		196	-2.5289	-2.21723	-2.21727	-4.242	-2.29728	-2.70053	0.871107
		294	-4.38352	-2.60466	-3.18274	-5.8752	-2.89296	-3.78782	1.34896
		392	-5.11621	-3.45727	-3.68496	-7.01629	-3.52955	-4.56085	1.53185
		490	-5.92024	-3.44504	-4.16028	-8.00286	-4.41147	-5.18798	1.81361
		588	-6.4957	-3.92684	-4.64047	-8.16573	-5.39127	-5.724	1.66374
Cuboid	x	0
		98	0.262446	0.177427	0.683698	0.283782	0.517996	0.38507	0.20932
		196	0.321454	-0.150999	1.16643	0.684317	1.13362	0.630964	0.558904
		294	0.471334	0.110721	1.48305	1.12999	1.23596	0.886211	0.572598
		392	0.609081	0.801061	1.76692	1.06225	1.28884	1.10563	0.450574
		490	0.759847	0.876033	2.19945	1.31858	1.52291	1.33536	0.575392
		588	0.947476	0.852695	2.44316	1.3229	1.74604	1.46245	0.65167
	y	0
		98	1.15293	0.828716	1.52873	4.20115	0.569669	1.65624	1.46727
		196	1.63677	1.63218	2.66838	4.79053	0.932236	2.33202	1.50748
		294	3.17497	2.29969	3.12136	6.82236	1.46923	3.37752	2.04798
		392	3.59639	2.63894	3.16298	7.0313	1.87597	3.66112	1.9901
		490	3.84421	2.98046	3.58983	7.82465	2.31052	4.10993	2.15951
		588	3.70045	4.2641	3.61489	8.46279	2.42438	4.49332	2.31787
	z	0
		98	-0.834845	-0.894829	-0.0297863	-0.000496002	-0.74733	-0.501457	0.447151
		196	-0.828972	-1.39925	-0.5583	-1.01002	-1.53699	-1.06671	0.4031
		294	-1.91522	-2.03566	-1.2095	-1.09315	-2.10871	-1.67245	0.482465
		392	-2.08448	-2.30163	-1.45537	-1.56467	-2.77043	-2.03531	0.541198
		490	-2.41313	-2.68839	-1.83612	-1.98945	-3.49453	-2.48432	0.658087
		588	-2.28887	-3.6177	-2.1525	-2.48842	-3.66915	-2.84333	0.740314
Navicular	x	0
		98	0.488177	1.59622	1.061	1.21259	1.26158	1.12391	0.405588
		196	1.24033	2.03916	1.60398	1.55863	2.15596	1.71961	0.374668
		294	2.04325	2.04894	2.08905	1.50164	2.58812	2.0542	0.384628
		392	2.30279	2.35016	2.17538	1.77263	3.06874	2.33394	0.469408
		490	2.44808	2.57756	2.60859	1.99038	3.35322	2.59557	0.490544
		588	2.63846	2.80739	2.94276	2.2082	3.54169	2.8277	0.485548
	y	0
		98	2.86203	0.747968	2.50898	4.65088	1.16806	2.38758	1.54418
		196	3.75102	2.57373	3.99406	6.41125	1.65794	3.6776	1.79415
		294	5.23225	3.74752	4.50343	8.05906	2.16703	4.74186	2.17484
		392	5.51272	4.06485	4.77367	8.80697	3.11393	5.25443	2.17458
		490	6.25908	4.69379	4.87718	9.81894	3.60198	5.85019	2.41125
		588	6.71016	5.1341	5.50898	10.1072	4.04284	6.30066	2.33147
	z	0
		98	-3.37171	-1.34286	-1.68513	-4.75338	-1.64471	-2.55956	1.46239
		196	-4.28729	-2.40069	-2.82912	-6.54658	-2.78287	-3.76931	1.71111
		294	-5.73282	-2.9979	-3.26785	-7.83605	-3.80325	-4.72757	2.04023
		392	-6.73466	-3.58503	-3.66641	-8.55725	-4.3951	-5.38769	2.18278
		490	-7.4283	-4.1333	-4.55384	-9.70918	-5.4491	-6.25474	2.31047
		588	-8.05596	-4.55652	-5.24373	-10.0596	-6.40879	-6.86493	2.22429
Tibia	x	0
		98	0.857314	0.67782	1.07894	0.878743	0.591848	0.816933	0.189813
		196	0.860334	0.97036	1.37637	1.17151	0.97138	1.06999	0.204807
		294	1.30074	1.13238	1.45299	1.517	1.20572	1.32177	0.162106
		392	1.31965	1.22665	1.60027	1.59493	1.50814	1.44993	0.168702
		490	1.25123	1.28617	1.35656	1.64866	1.95818	1.50016	0.30009
		588	1.17563	1.20505	1.12817	1.75879	2.12938	1.4794	0.444815
	y	0
		98	1.58896	0.733984	1.63208	4.83107	0.0906956	1.77536	1.8245
		196	3.17704	1.87639	2.43457	5.59669	-0.124829	2.59197	2.07897
		294	4.22293	2.04238	2.6546	6.24	0.0733435	3.04665	2.32293
		392	4.94775	1.67889	2.55414	6.5176	0.530619	3.2458	2.44475
		490	5.37908	1.63129	2.47378	6.97763	0.739033	3.44016	2.63511
		588	6.19407	1.07756	2.1177	7.48426	0.985943	3.57191	3.04983
	z	0
		98	-1.79112	-1.08821	-1.74059	-2.61787	-1.40115	-1.72779	0.572751
		196	-3.77609	-1.85029	-2.67182	-4.11919	-2.56075	-2.99563	0.932372
		294	-5.09414	-2.06686	-3.3085	-4.74556	-3.06843	-3.6567	1.24968
		392	-5.90679	-2.55369	-3.71795	-5.61095	-3.65953	-4.28978	1.42289
		490	-6.50308	-2.86506	-4.14401	-6.40207	-4.62647	-4.90814	1.55025
		588	-6.80877	-3.27749	-4.77219	-6.66426	-5.10226	-5.32499	1.4614
1MT	x	0
		98	1.02533	1.0401	1.452	1.15864	1.35078	1.20537	0.18966
		196	1.52006	2.00735	2.60611	1.55382	2.16526	1.97052	0.452717
		294	2.25827	2.20531	3.2684	1.81278	2.78904	2.46676	0.567013
		392	2.89805	2.90746	3.74114	2.2971	3.23641	3.01603	0.528423
		490	2.95515	3.29037	4.28543	3.00714	3.57245	3.42211	0.54211
		588	3.52094	3.67799	4.78067	3.306	3.79186	3.81549	0.569513
	y	0
		98	1.30729	0.530421	1.0584	3.85659	0.669598	1.48446	1.36144
		196	2.30548	1.38026	1.70146	5.06818	1.07788	2.30665	1.60938
		294	3.94001	2.15886	2.09167	6.29948	1.59084	3.21617	1.94003
		392	4.37328	2.79917	2.37258	6.9945	2.28757	3.76542	1.99086
		490	4.87872	3.23077	2.48769	7.81322	2.62057	4.2062	2.22945
		588	5.41712	3.45235	3.04694	8.37385	2.84399	4.62685	2.33017
	z	0
		98	-1.22937	-0.64049	-0.931904	-3.0373	-1.13763	-1.39534	0.945324
		196	-2.38995	-1.34923	-1.16535	-4.05386	-1.6811	-2.1279	1.17372
		294	-3.36813	-1.5792	-1.95258	-4.65118	-2.22493	-2.75521	1.25288
		392	-4.37195	-1.92189	-2.24408	-5.11547	-2.79136	-3.28895	1.389
		490	-4.37864	-2.26735	-2.30988	-5.82531	-3.31314	-3.61886	1.50658
		588	-5.17643	-2.44713	-2.81229	-6.25828	-3.5592	-4.05066	1.61921
2MT	x	0
		98	1.04318	0.560772	1.43445	1.0537	0.967308	1.01188	0.310959
		196	1.37092	0.652526	2.18454	1.83676	1.56374	1.5217	0.574151
		294	1.85502	0.867328	2.78677	2.37125	2.06934	1.98994	0.718521
		392	2.24555	1.19907	3.2634	2.24843	2.28993	2.24928	0.730249
		490	2.51594	1.34634	3.87902	2.39732	2.84192	2.59611	0.910241
		588	3.04252	1.50481	4.20962	2.61985	2.88273	2.85191	0.968139
	y	0
		98	0.992347	-0.208974	0.834638	2.55646	0.273611	0.889615	1.04622
		196	1.43991	0.854004	1.33887	3.56348	0.359394	1.51113	1.22527
		294	2.26923	1.64763	1.7823	4.56319	0.564793	2.16543	1.47792
		392	2.74735	2.13083	2.05281	5.26274	0.822218	2.60319	1.64255
		490	3.38037	2.51263	2.41364	5.79389	1.21402	3.06291	1.71039
		588	3.57614	2.68142	2.57254	6.24146	1.46699	3.30771	1.80277
	z	0
		98	-1.32619	-0.14245	-0.319642	-1.8469	-0.948357	-0.916708	0.705319
		196	-1.78857	-0.707079	-0.734836	-2.61996	-1.24672	-1.41943	0.803659
		294	-2.67754	-1.15406	-1.09654	-3.30493	-2.00189	-2.04699	0.959518
		392	-2.93115	-1.59585	-1.45601	-3.56457	-2.52419	-2.41435	0.893104
		490	-3.27321	-1.83797	-2.02405	-3.87741	-3.24155	-2.85084	0.879542
		588	-3.90475	-2.11607	-2.19696	-4.20958	-3.44964	-3.1754	0.969047
3MT	x	0
		98	1.04958	0.545821	1.43445	0.263428	0.57364	0.773385	0.465036
		196	1.3222	1.09605	2.18454	0.686785	1.36736	1.33139	0.547757
		294	1.9587	1.46212	2.78677	0.993912	1.84758	1.80982	0.664194
		392	2.2611	2.30492	3.2634	1.2884	2.11471	2.24651	0.702326
		490	2.63849	2.19764	3.87902	1.40633	2.53333	2.53096	0.895091
		588	2.7372	2.89054	4.20962	1.77667	2.70619	2.86404	0.871014
	y	0
		98	0.445947	0.571124	0.834638	1.93987	0.0962661	0.77757	0.701957
		196	0.82766	1.09849	1.33887	3.53389	0.388908	1.43756	1.22382
		294	1.86375	1.5526	1.7823	4.7835	1.00828	2.19809	1.48335
		392	2.55387	2.20562	2.05281	5.15249	1.53289	2.69954	1.41964
		490	2.83869	2.72761	2.41364	5.45793	2.33156	3.15389	1.30517
		588	3.06036	2.92176	2.57254	6.08802	2.47222	3.42298	1.50934
	z	0
		98	-0.871523	-0.927043	-0.319642	-0.296657	-0.428798	-0.568733	0.306481
		196	-1.2741	-1.39437	-0.734836	-0.749736	-1.18727	-1.06806	0.306393
		294	-2.04727	-1.86194	-1.09654	-1.57731	-1.3662	-1.58985	0.379735
		392	-2.66105	-2.39868	-1.45601	-1.62738	-1.97984	-2.02459	0.506974
		490	-2.98989	-2.63952	-2.02405	-1.75169	-2.91475	-2.46398	0.55034
		588	-3.18947	-3.21935	-2.19696	-1.99297	-3.17081	-2.75391	0.606091
4MT	x	0
		98	0.438003	0.371157	0.593659	0.0260956	0.395636	0.36491	0.208235
		196	0.820698	0.708236	1.31297	0.0672275	1.11976	0.80578	0.477239
		294	1.43207	0.922824	1.88313	0.71839	1.6168	1.31464	0.484072
		392	1.46029	1.24538	1.55808	0.675892	1.93085	1.3741	0.462414
		490	1.62894	1.46665	1.71958	0.223355	1.93023	1.39375	0.675357
		588	1.88168	1.96646	1.69052	0.542444	2.38881	1.69398	0.692517
	y	0
		98	0.415796	0.602643	0.543918	2.54408	0.123811	0.84605	0.967031
		196	0.859608	1.4853	1.44574	3.62243	0.358553	1.55433	1.24561
		294	1.73619	2.36784	1.96259	4.50881	0.849145	2.28492	1.36189
		392	2.34004	2.80714	2.12291	4.8351	1.09778	2.64059	1.37679
		490	2.71194	3.23004	1.87899	5.0463	1.38904	2.85126	1.4199
		588	3.56507	4.37792	2.10948	5.59535	1.52858	3.43528	1.65564
	z	0
		98	-0.630245	-0.704078	-0.146087	-0.370363	-0.6918	-0.508514	0.243463
		196	-1.11777	-1.19296	-0.619562	-0.669095	-1.30671	-0.98122	0.315295
		294	-1.94364	-1.89517	-0.99906	-0.916307	-1.86753	-1.52434	0.518828
		392	-2.27592	-2.2504	-1.34081	-1.35966	-2.12539	-1.87044	0.478326
		490	-2.57052	-2.5758	-1.61318	-1.6055	-2.55115	-2.18323	0.523976
		588	-3.04969	-3.43541	-2.01975	-1.52056	-2.9	-2.58508	0.789129
5MT	x	0
		98	0.189798	0.560772	0.830131	-0.0541728	0.595555	0.424416	0.352342
		196	0.478268	0.652526	1.21743	-0.244641	0.887102	0.598138	0.546496
		294	0.754185	0.867328	1.56206	0.162045	0.897472	0.848618	0.498004
		392	0.296576	1.19907	1.69313	0.270265	1.29905	0.951617	0.637397
		490	0.763255	1.34634	1.95829	0.770014	1.56793	1.28117	0.518288
		588	1.30158	1.50481	2.36282	0.640949	1.65901	1.49383	0.621877
	y	0
		98	0.729413	-0.208974	0.997776	3.28819	0.405902	1.04246	1.33366
		196	1.29124	0.854004	1.53234	4.2133	0.378584	1.65389	1.49692
		294	1.89657	1.64763	1.8504	4.93341	0.61485	2.18857	1.62042
		392	2.43341	2.13083	2.36699	5.44726	0.972054	2.67011	1.66093
		490	2.86858	2.51263	2.52348	5.95485	1.17791	3.00749	1.77008
		588	2.87633	2.68142	2.4473	6.45051	1.33741	3.15859	1.93434
	z	0
		98	-0.797914	-0.14245	0.0640912	-0.144392	-0.704596	-0.345052	0.381794
		196	-1.5341	-0.707079	-0.338463	-0.0655954	-1.02297	-0.733642	0.576109
		294	-1.76846	-1.15406	-0.767454	-0.0967477	-1.42784	-1.04291	0.643826
		392	-1.67771	-1.59585	-1.25956	-0.240416	-1.732	-1.30111	0.620717
		490	-1.97942	-1.83797	-1.69323	-0.596923	-2.0038	-1.62227	0.586521
		588	-2.07291	-2.11607	-1.9533	-0.67534	-2.20941	-1.80541	0.6384

## Sheet: Figure7
		Force [N]	Rotation [deg]
			Specimen1	Specimen2	Specimen3	Specimen4	Specimen5	Average	Standard deviation
Calcaneus	x	0
		98	1.36665	0.62299	2.73648	4.36104	-0.439892	1.72945	1.87091
		196	2.18266	2.50623	3.89947	5.78104	-0.544056	2.76507	2.33128
		294	2.78121	2.58259	4.23098	5.75479	1.66858	3.40363	1.60346
		392	3.09913	2.11937	3.90839	6.32702	1.92793	3.47637	1.78145
		490	3.34123	1.4433	3.69803	6.73741	1.74099	3.39219	2.11017
		588	5.33505	1.47598	3.56343	7.33909	2.04081	3.95087	2.41451
	y	0
		98	1.13279	0.485258	1.15824	1.46945	0.468296	0.942805	0.445636
		196	1.84583	1.4795	1.01911	2.16003	1.06736	1.51437	0.493219
		294	2.93855	1.65345	1.32103	2.63997	0.83306	1.87721	0.888525
		392	3.94913	1.95897	1.18826	2.60775	1.27887	2.1966	1.13532
		490	4.04063	2.28689	1.38284	3.15569	1.60016	2.49324	1.10752
		588	4.21371	2.6013	1.51114	3.37852	2.07339	2.75561	1.06677
	z	0
		98	-0.665467	-0.114847	-1.80852	-0.686222	-0.841833	-0.823378	0.615755
		196	-0.774234	-0.058329	-1.58533	-0.911294	-1.36257	-0.938352	0.591746
		294	-1.59503	0.123932	-1.66659	-0.984888	-0.713905	-0.967298	0.731158
		392	-2.05658	-0.33749	-1.89634	-0.917177	-1.1682	-1.27516	0.709808
		490	-2.08728	-0.811952	-1.51936	-1.19193	-1.37552	-1.39721	0.468044
		588	-2.35915	-0.840062	-1.26509	-1.09636	-1.66936	-1.446	0.592848
Talus	x	0
		98	1.08127	-1.65568	0.526701	2.72149	1.21827	0.77841	1.585
		196	1.90275	-1.0137	-1.09571	2.80353	1.14636	0.748643	1.74787
		294	1.90938	-0.297001	-2.25927	1.36066	1.65337	0.473427	1.75375
		392	1.57819	-0.162014	-2.3332	1.07157	2.28202	0.487312	1.81171
		490	1.75283	-1.13601	-3.37795	1.7633	1.18545	0.0375242	2.25172
		588	2.23978	-1.75535	-5.46083	1.78029	-0.26274	-0.69177	3.11305
	y	0
		98	1.2814	1.06865	0.632309	4.31267	0.021954	1.4634	1.66401
		196	1.69485	2.68198	1.07621	5.38081	0.047121	2.1762	2.03101
		294	1.73938	4.19695	1.31576	6.03341	1.25639	2.90838	2.12475
		392	2.4028	4.07536	1.32394	5.25595	1.14039	2.83969	1.78474
		490	1.97898	5.09508	1.90474	5.3324	1.96394	3.25503	1.79023
		588	2.79982	5.60263	1.83145	5.30352	1.8381	3.4751	1.85114
	z	0
		98	-0.40953	-0.724272	-2.34344	-3.03857	-0.201145	-1.34339	1.26825
		196	-0.638212	-1.70612	-2.21752	-3.95359	-1.56787	-2.01666	1.22372
		294	-1.48646	-1.80422	-2.71661	-4.15912	-2.39856	-2.51299	1.03928
		392	-2.15428	-1.88535	-2.82604	-2.83377	-2.24395	-2.38868	0.423858
		490	-1.31109	-1.10426	-2.67787	-4.53102	-4.12066	-2.74898	1.56803
		588	-1.26046	-1.9882	-2.63144	-4.68783	-3.36834	-2.78726	1.31755
Cuboid	x	0
		98	0.686232	0.38574	-0.133255	6.03735	0.231731	1.44156	2.58603
		196	1.5815	4.84553	1.56319	10.8194	-0.140614	3.7338	4.35306
		294	4.77635	5.39453	1.44562	10.5482	-0.072861	4.41837	4.11292
		392	5.00206	4.7466	1.36694	10.6796	-0.250277	4.30899	4.20414
		490	5.10323	4.81315	0.876028	10.6971	2.923	4.8825	3.66588
		588	5.80357	4.72688	1.08097	10.7142	2.60682	4.98648	3.68976
	y	0
		98	-0.935487	1.46602	-2.45161	1.36527	-0.950897	-0.30134	1.6844
		196	-1.39628	-2.2595	-1.89865	1.59773	-1.61769	-1.11488	1.55038
		294	0.529828	-2.76505	-1.91418	1.42118	-1.6521	-0.876066	1.76791
		392	0.656496	-2.58923	-1.67455	1.4521	-1.64006	-0.759047	1.72169
		490	0.554654	-2.51768	-1.57364	1.44442	-1.76783	-0.772015	1.6848
		588	1.14204	-2.29783	-1.43749	1.63227	-2.68056	-0.728315	1.99049
	z	0
		98	0.1257	-0.513532	2.83284	4.08764	1.10757	1.52804	1.90823
		196	1.2673	0.472911	2.03917	3.52237	1.24937	1.71022	1.15451
		294	1.08346	0.448027	2.18847	3.61728	1.04168	1.67578	1.25425
		392	2.15574	1.04577	2.88434	3.75629	1.72312	2.31305	1.04739
		490	1.02665	0.548507	1.99932	3.66245	1.18578	1.68454	1.22305
		588	1.89911	0.417941	2.19445	3.71339	1.02237	1.84945	1.25788
Navicular	x	0
		98	4.19294	0.612329	-0.148099	3.9556	0.934899	1.90953	2.01661
		196	4.38158	-0.039398	-0.308842	8.08255	1.60806	2.74479	3.51921
		294	5.52218	-0.162665	-0.275228	9.7963	1.17306	3.21073	4.37025
		392	5.40471	-0.67926	-0.542807	9.29277	1.33967	2.96302	4.30755
		490	4.30796	-0.090869	-0.772892	11.1352	1.27562	3.17101	4.86077
		588	3.36338	-0.020982	-0.321155	10.1583	3.21493	3.2789	4.21863
	y	0
		98	4.18466	0.620739	2.21395	5.73346	-0.489382	2.45269	2.54126
		196	3.63636	0.653129	2.33834	5.2905	0.548929	2.49345	2.02001
		294	0.875082	0.478795	2.32137	5.8236	0.212127	1.94219	2.31746
		392	0.505756	-0.913429	4.08155	5.67394	-1.41229	1.5871	3.13619
		490	-0.258803	-1.11391	4.12775	5.89635	-0.969092	1.53646	3.24995
		588	-1.0788	-1.03747	3.53433	5.7594	-1.31289	1.17291	3.26907
	z	0
		98	0.497137	-0.243328	2.22812	2.08234	0.003424	0.913537	1.16557
		196	2.2471	-0.918828	2.05127	2.73422	1.38624	1.5	1.43606
		294	1.72906	-1.09432	2.16897	2.97014	1.74772	1.50431	1.53729
		392	2.21696	-2.20768	2.41764	3.71731	1.99865	1.62858	2.24641
		490	1.37878	-2.31102	2.52078	3.87597	1.64936	1.42278	2.30316
		588	0.933898	-2.29941	2.07201	3.11524	1.39213	1.04277	2.04074
Tibia	x	0
		98	0.189256	-0.658939	-1.73935	-0.091331	0.731584	-0.313756	0.941634
		196	-0.108942	-0.679236	-1.90501	-1.57479	0.203065	-0.812981	0.910875
		294	0.208187	-1.30445	-2.09046	-7.37585	-1.10284	-2.33308	2.9376
		392	-0.005003	-3.26516	-2.02279	-9.63859	-1.11495	-3.2093	3.78816
		490	-0.209194	-3.84246	-4.18943	-10.5878	-0.60331	-3.88645	4.16244
		588	-0.259104	-4.15597	-4.68781	-10.3794	-0.817962	-4.06004	4.04028
	y	0
		98	0.351031	0.124693	-0.634391	-0.455369	-0.566939	-0.236195	0.444709
		196	0.490056	-0.18783	-1.36363	-0.806136	-1.21788	-0.617084	0.768772
		294	0.27957	0.131423	-1.72041	-1.28982	-1.72092	-0.864031	0.99344
		392	0.016936	-0.410243	-2.67006	-1.602	-1.56916	-1.24691	1.06684
		490	-0.051627	-0.826365	-3.42923	-1.90379	-1.42409	-1.52702	1.26872
		588	-0.410707	-1.28357	-3.8309	-2.14396	-1.81086	-1.896	1.26429
	z	0
		98	-0.556784	-0.312859	-1.91196	-3.08355	-0.950293	-1.36309	1.1385
		196	-0.782601	-0.718383	-2.67239	-4.66913	-1.04727	-1.97796	1.7034
		294	-0.827795	-3.83474	-2.94275	-5.16501	-2.16436	-2.98693	1.64341
		392	-0.636622	-4.9228	-3.18181	-5.61986	-2.24515	-3.32125	2.01452
		490	-0.614416	-5.03987	-5.63632	-5.90367	-3.91113	-4.22108	2.15688
		588	-0.841315	-5.61549	-6.25486	-6.16567	-3.25347	-4.42616	2.34579
1MT	x	0
		98	0.015423	-0.127516	-1.88203	-0.141246	-1.34001	-0.695077	0.86001
		196	-0.177627	1.32971	-2.03399	-0.638414	-1.21672	-0.54741	1.25763
		294	-0.410807	0.097832	-2.2814	1.30615	-1.49776	-0.557199	1.39464
		392	0.019502	-0.06627	-2.5741	1.13417	0.061372	-0.285066	1.37063
		490	0.10229	0.192748	-2.86655	2.70531	-0.016802	0.023399	1.97364
		588	0.189402	0.061772	-3.06795	2.67108	-0.300871	-0.0893128	2.03944
	y	0
		98	-0.091679	-1.11426	0.154731	-1.33977	0.651472	-0.347901	0.849726
		196	-1.09828	-1.79959	-0.137252	-1.48186	-0.175978	-0.938591	0.755923
		294	-1.91284	-2.43501	-0.10422	-2.22301	-0.60579	-1.45617	1.0375
		392	-2.46686	-2.31769	-0.216282	-2.34999	-1.47679	-1.76552	0.951561
		490	-2.73495	-3.05214	-0.214105	-3.28501	-1.9351	-2.24426	1.24436
		588	-3.01467	-3.44665	-0.366928	-3.42064	-2.19137	-2.48805	1.28968
	z	0
		98	-0.089099	1.17657	1.85216	1.89581	-0.655289	0.83603	1.15667
		196	-0.11061	2.0287	2.65105	2.41375	-0.983706	1.19984	1.63949
		294	-0.108068	2.17336	3.02342	2.33429	-0.605535	1.36349	1.61216
		392	0.339492	2.09872	2.8527	2.77049	-1.84454	1.24337	2.00036
		490	0.314116	2.6307	2.02785	3.23861	-1.65234	1.31179	1.98408
		588	0.485575	3.16014	1.31824	3.44096	-1.65139	1.3507	2.08598
2MT	x	0
		98	-3.65097	-0.791502	1.19126	-2.99874	-0.731068	-1.3962	1.94648
		196	-4.6356	-0.206332	0.246628	-4.40859	-2.41948	-2.28468	2.27942
		294	-4.80818	0.093938	-0.195143	-5.45949	-3.53618	-2.78101	2.58873
		392	-5.60429	0.256866	-0.334541	-4.90792	-6.21375	-3.36072	3.07457
		490	-6.26274	2.69172	-1.08144	-5.30199	-6.67867	-3.32662	4.03176
		588	-6.03068	2.40034	-0.745854	-5.98983	-5.90008	-3.25322	3.88776
	y	0
		98	-1.43034	0.248526	-0.230871	0.845368	-0.610729	-0.235609	0.861831
		196	-2.28269	-0.134826	-1.2364	0.189527	-0.792873	-0.851454	0.974328
		294	-3.09906	-0.684825	-1.48536	0.034447	-1.07829	-1.26262	1.16965
		392	-2.6941	-0.995272	-0.87941	0.052132	-1.8165	-1.26663	1.03715
		490	-3.45389	-0.965426	-1.02572	0.106705	-2.45887	-1.55944	1.39747
		588	-3.65471	-1.16514	-1.55687	-0.258167	-2.65333	-1.85764	1.32201
	z	0
		98	3.59312	0.637011	0.706625	3.00068	0.7268	1.73285	1.44345
		196	4.54067	1.42721	1.45086	4.72012	1.11468	2.65071	1.81317
		294	5.65305	2.03015	1.64973	5.20328	2.91884	3.49101	1.83426
		392	5.8569	2.40445	1.57075	4.95847	5.38903	4.03592	1.91942
		490	7.34325	2.79758	0.644321	5.66867	5.63422	4.41761	2.66772
		588	7.62401	2.86788	0.105217	6.03201	5.7831	4.48244	2.9887
3MT	x	0
		98	-1.15238	-0.745543	2.22743	-0.209605	-0.407702	-0.057559	1.32654
		196	-1.01116	-1.1739	2.42414	-1.70849	-0.567682	-0.407418	1.63464
		294	-0.248622	-1.34034	2.39687	-0.781944	-1.2602	-0.246846	1.54095
		392	0.819121	-0.624107	2.30343	-0.703709	-1.69825	0.0192958	1.56074
		490	0.069195	-1.23807	2.06703	-1.60903	-2.88866	-0.719906	1.88097
		588	1.80082	-2.01275	2.70658	-1.54904	-2.82982	-0.376843	2.46561
	y	0
		98	-1.53668	-0.006798	-0.620458	1.29635	-0.401992	-0.253916	1.03273
		196	-2.1999	-1.49075	-0.776426	0.925581	-1.74646	-1.05759	1.22261
		294	-2.75195	-1.65167	-0.840903	0.664473	-2.41872	-1.39975	1.36963
		392	-3.26163	-1.62849	-1.2672	0.775395	-3.03169	-1.68272	1.62254
		490	-3.83691	-1.58408	-1.12553	0.641065	-3.95889	-1.97287	1.94427
		588	-2.28423	-2.11905	-1.49148	0.647015	-4.14994	-1.87954	1.72554
	z	0
		98	2.85909	-0.444709	0.235551	1.17466	1.72152	1.10922	1.28639
		196	3.60989	0.057818	1.1117	3.6813	1.97351	2.08685	1.5766
		294	4.51549	0.607927	1.34909	3.68471	4.46416	2.92428	1.82539
		392	4.79522	1.61611	1.72392	3.94129	5.74974	3.56526	1.84498
		490	5.58665	2.30156	0.751647	4.43053	6.60794	3.93567	2.39374
		588	3.56371	1.66616	0.678292	5.03361	7.66162	3.72068	2.77293
4MT	x	0
		98	0.231048	-2.27184	-0.537887	-3.68549	0.212741	-1.21028	1.71814
		196	0.501944	-1.53095	-1.02311	-3.4977	-0.27554	-1.16507	1.51372
		294	1.91914	-3.77672	-0.919131	-2.05506	0.095903	-0.947172	2.15281
		392	4.48251	-3.89608	-3.2304	-1.49557	-0.137372	-0.855383	3.3281
		490	3.30138	-5.81737	-3.33235	-1.68559	-0.238234	-1.55443	3.41548
		588	1.95306	-5.80673	-3.27036	-1.49607	-0.22159	-1.76834	2.95297
	y	0
		98	-0.395347	-0.126952	-0.172734	-1.84374	-0.866551	-0.681064	0.712967
		196	-0.543492	-2.17253	-1.18155	-1.23561	-1.35834	-1.2983	0.58206
		294	-1.79125	-2.30099	-1.90841	-2.16685	-2.0805	-2.0496	0.202841
		392	-1.82959	-2.30251	-2.60069	-2.67759	-2.63408	-2.40889	0.355878
		490	-3.13205	-2.55163	-2.76503	-3.92443	-3.05497	-3.08562	0.523121
		588	-3.46383	-2.40963	-3.53092	-4.34527	-3.59836	-3.4696	0.691143
	z	0
		98	1.08811	1.34181	1.4607	4.18822	0.889691	1.7937	1.35683
		196	1.66181	4.30567	3.61129	4.02132	1.67557	3.05513	1.2895
		294	3.17698	5.16478	4.06842	4.49114	2.84815	3.94989	0.947916
		392	3.55812	5.34844	3.55471	5.05798	3.42177	4.1882	0.933864
		490	4.63224	6.16164	3.28039	5.06946	3.77337	4.58342	1.12733
		588	5.33851	6.34699	3.88302	6.11819	4.05973	5.14929	1.14014
5MT	x	0
		98	0.867569	-0.791502	1.44266	-3.62408	-0.959858	-0.613041	1.97716
		196	2.06497	-0.206332	1.96324	-3.48142	-0.931882	-0.118285	2.29563
		294	2.44109	0.093938	2.66146	-3.89259	-1.40202	-0.0196218	2.74623
		392	1.18157	0.256866	2.70988	-2.4851	-1.26514	0.0796162	2.03409
		490	-0.791775	2.69172	3.02521	-1.58469	-0.523557	0.563381	2.13439
		588	-0.180599	2.40034	2.62133	-0.127803	-0.473252	0.848004	1.52565
	y	0
		98	-0.685885	0.248526	0.013708	-1.749	-0.833887	-0.601307	0.787226
		196	-1.80006	-0.134826	0.270658	-2.16404	-0.813717	-0.928397	1.0449
		294	-1.71202	-0.684825	0.187818	-2.63735	-1.31041	-1.23136	1.06382
		392	-1.8977	-0.995272	-0.026163	-2.98321	-1.61815	-1.5041	1.09532
		490	-2.38934	-0.965426	-0.09983	-3.08548	-1.84866	-1.67775	1.17415
		588	-2.63943	-1.16514	-0.363169	-3.1118	-1.47837	-1.75158	1.11632
	z	0
		98	1.3317	0.637011	0.999954	2.60352	0.872207	1.28888	0.776552
		196	2.9434	1.42721	1.89165	3.49099	0.897949	2.13024	1.07035
		294	3.76692	2.03015	2.39328	4.58106	1.5046	2.8552	1.2775
		392	3.75473	2.40445	2.68131	4.91752	2.06794	3.16519	1.16566
		490	4.00427	2.79758	2.74235	5.88119	2.61477	3.60803	1.38898
		588	4.27088	2.86788	2.41373	6.30227	2.39942	3.65084	1.66764

## Sheet: Figure8
		Force [N]	Joint angle [deg]
			Specimen1	Specimen2	Specimen3	Specimen4	Specimen5	Average	Standard deviation
Subtalar Joint	x	0
		98	0.286444	2.28579	2.18646	1.79086	-1.65968	0.977972	1.67832
		196	0.278216	3.55398	4.99364	3.19596	-1.71752	2.06086	2.71906
		294	0.840886	2.95795	6.48267	4.6304	0.032955	2.98897	2.6577
		392	1.46238	2.34966	6.24067	5.38079	-0.359231	3.01485	2.74957
		490	1.54202	2.63161	7.09258	5.13118	0.580259	3.39553	2.67514
		588	3.0642	3.3312	9.02944	5.6979	2.28574	4.68169	2.74391
	y	0
		98	-0.146533	-0.55496	0.61568	-2.74516	0.440691	-0.478056	1.35055
		196	0.153975	-1.09817	0.136627	-2.9956	0.974002	-0.565833	1.54676
		294	1.22012	-2.45223	0.314217	-3.05836	-0.422137	-0.879677	1.82095
		392	1.6007	-2.04043	0.17295	-2.37957	0.124432	-0.504383	1.67043
		490	2.09475	-2.75997	-0.191959	-1.76922	-0.322769	-0.589834	1.83963
		588	1.47762	-2.8913	0.094423	-1.45617	0.37034	-0.481017	1.7068
	z	0
		98	-0.253129	0.593095	0.531693	2.4851	-0.650103	0.541331	1.20745
		196	-0.14103	1.62939	0.639547	3.19991	0.185332	1.10263	1.34895
		294	-0.148694	1.91559	1.06772	3.26135	1.6968	1.55855	1.24516
		392	0.05502	1.54217	0.940989	1.97583	1.07027	1.11686	0.720993
		490	-0.839641	0.236435	1.14808	3.4213	2.75279	1.34379	1.75594
		588	-1.1526	1.05673	1.36849	3.67223	1.70271	1.32951	1.72224
Calcaneocuboid Joint	x	0
		98	-0.655471	-0.239123	-2.74889	1.6833	0.692266	-0.253584	1.6609
		196	-0.553838	2.34842	-2.24961	5.06227	0.466557	1.01476	2.80972
		294	2.06366	2.81006	-2.68333	4.83102	-1.70877	1.06253	3.16106
		392	2.02451	2.66054	-2.44042	4.38689	-2.11572	0.903158	3.03213
		490	1.89343	3.44245	-2.73764	4.01242	1.26539	1.57521	2.65634
		588	0.601462	3.32754	-2.41201	3.42387	0.710975	1.13037	2.4027
	y	0
		98	-2.07602	0.980272	-3.70284	-0.223862	-1.40926	-1.28634	1.78498
		196	-3.24882	-3.72635	-2.98242	-0.870186	-2.67478	-2.70051	1.09353
		294	-2.34531	-4.41031	-3.31737	-1.51737	-2.50777	-2.81963	1.095
		392	-3.2114	-4.52182	-2.94712	-1.43597	-2.96472	-3.01621	1.09653
		490	-3.40719	-4.74773	-3.03333	-1.95612	-3.33496	-3.29586	0.998205
		588	-3.03386	-4.8422	-3.00481	-1.95407	-4.73062	-3.51311	1.24172
	z	0
		98	0.840099	-0.409364	4.81229	4.78002	1.93831	2.39227	2.3464
		196	2.16375	0.694685	3.82217	4.47657	2.58501	2.74844	1.47697
		294	2.79505	0.523452	4.09307	4.71134	1.8276	2.7901	1.69212
		392	4.38824	1.55076	4.97527	4.78967	2.98883	3.73855	1.44956
		490	3.31437	1.48016	3.70922	5.04565	2.66155	3.24219	1.31507
		588	4.54051	1.3826	3.64234	5.02568	2.85524	3.48927	1.44301
Talonavicular Jointa	x	0
		98	3.09226	2.27345	-0.738703	1.15806	-0.281525	1.10071	1.63087
		196	2.45819	1.03364	0.737179	5.27262	0.447848	1.98989	1.99105
		294	3.63416	0.250626	1.93377	8.42843	-0.435918	2.76221	3.53867
		392	3.89582	-0.353664	1.64955	8.1905	-0.839458	2.50855	3.68607
		490	2.60689	1.15773	2.49574	9.29818	0.302102	3.17213	3.5567
		588	1.21357	1.95153	5.05335	8.31281	3.65637	4.03752	2.81875
	y	0
		98	2.92193	-0.419522	1.55285	1.4812	-0.512265	1.00484	1.46056
		196	1.96515	-1.99927	1.29171	0.275428	0.514073	0.409419	1.50245
		294	-0.767868	-3.71211	1.0991	0.407799	-1.06325	-0.807265	1.84498
		392	-1.74748	-5.00293	2.84353	0.825494	-2.58714	-1.13371	3.04619
		490	-2.17461	-6.18897	2.34425	1.30594	-2.91816	-1.52631	3.4315
		588	-3.84698	-6.57976	1.94428	1.14157	-2.94211	-2.0566	3.55963
	z	0	0	0	0	0	0	0	0
		98	0.851895	0.46854	4.55632	5.05312	0.215435	2.22906	2.36866
		196	2.82102	0.750604	4.29258	6.70907	2.94406	3.50347	2.19405
		294	3.2472	0.686866	4.92637	7.17976	4.17607	4.04325	2.37351
		392	4.42741	-0.343533	5.35385	6.57233	4.34224	4.07046	2.62636
		490	2.75873	-1.33589	5.33026	8.44963	5.82532	4.20561	3.69803
		588	2.34326	-0.526451	4.87523	7.8385	4.74777	3.85566	3.13004
1MT-Navicular	x	0
		98	-4.20284	-0.732191	-1.81275	-4.32105	-2.27466	-2.6687	1.55899
		196	-4.72676	1.40822	-1.8129	-8.98031	-2.84138	-3.39063	3.83568
		294	-6.00826	0.315865	-2.09674	-8.80196	-2.69443	-3.85711	3.56873
		392	-5.48933	0.666424	-2.21208	-8.57397	-1.27977	-3.37775	3.65975
		490	-4.26015	0.361478	-2.28453	-8.892	-1.31951	-3.27894	3.55493
		588	-3.20323	0.1793	-2.88665	-7.84655	-3.53577	-3.45858	2.86735
	y	0
		98	-4.25142	-1.73826	-1.9901	-6.93959	1.14158	-2.75556	3.02292
		196	-4.56796	-2.4305	-2.41185	-6.42888	-0.657028	-3.29924	2.23203
		294	-2.62229	-2.90833	-2.34751	-7.68729	-0.73664	-3.26041	2.61396
		392	-2.77513	-1.3797	-4.20683	-7.56428	-0.019892	-3.18917	2.90117
		490	-2.38091	-1.92524	-4.24317	-8.69016	-0.928655	-3.63363	3.07184
		588	-1.88685	-2.40394	-3.79841	-8.83607	-0.794364	-3.54392	3.14949
	z	0
		98	-0.272977	1.43835	-0.380961	0.311446	-0.677343	0.083703	0.838042
		196	-1.99518	2.94528	0.58732	0.626335	-2.35118	-0.0374862	2.17449
		294	-1.57498	3.25801	0.843294	0.738477	-2.33825	0.185311	2.21627
		392	-1.60356	4.28923	0.399349	0.353183	-3.84218	-0.0807944	2.99929
		490	-0.880745	4.93736	-0.546249	1.15122	-3.28039	0.276238	3.0478
		588	-0.335522	5.45665	-0.77347	1.9629	-2.99666	0.662781	3.20634
